# Supplementary material for: Genome-wide identification and expression profiling of B3 transcription factor genes in Populus alba × Populus glandulosa
Source: Front Plant Sci. 2023 May 30;14:1193065. doi: 10.3389/fpls.2023.1193065 (PMC10262750; doi:10.3389/fpls.2023.1193065)
Supplement: Supplementary file 1 [file DataSheet_1.zip]

Archive with 3 entries (2 files):
- Supplementary_Materials/Supplementary Figures.docx
- Supplementary_Materials/Supplementary Tables.xlsx
- Supplementary_Materials/
