# Supplementary material for: Genome-wide identification and expression profiling of B3 transcription factor genes in Populus alba × Populus glandulosa
Source: Front Plant Sci. 2023 May 30;14:1193065. doi: 10.3389/fpls.2023.1193065 (PMC10262750; doi:10.3389/fpls.2023.1193065)
Supplement: Supplementary file 1 [file DataSheet_1.zip › Supplementary_Materials/Supplementary Tables.xlsx]

## Sheet: Title Page
Supplementary Tables
Genome-wide identification and expression profiling of B3 transcription factor genes in Populus alba × Populus glandulosa
Mingke Wei, Hui Li, Qiao Wang, Rui Liu, Linxi Yang, Quanzi Li

## Sheet:  Supplementary Table S1
Supplementary Table S1. Reference information for the genome and transcriptome databases use.
Species Name	Database	Link
Spirogloea muscicola	NCBI	https://www.ncbi.nlm.nih.gov/genome/86225; https://www.ncbi.nlm.nih.gov/sra/ERR3487426
Physcomitrella patens	Phytozome	http://phytozome.jgi.doe.gov
Alsophila spinulosa	Figshare	https://doi.org/10.6084/m9.figshare.19075346; http://gsa.big. ac.cn/
Gnetum montanum	DRYAD	https://datadryad.org/stash/dataset/doi:10.5061/dryad.0vm37
Arabidopsis thaliana	Phytozome	http://phytozome.jgi.doe.gov
Populus trichocarpa	Phytozome	http://phytozome.jgi.doe.gov
Populus alba × Populus glandulosa	Figshare	https://doi.org/10.6084/m9.figshare.12369209

## Sheet:  Supplementary Table S2
Supplementary Table S2. Primer sequences for RT-PCR.
Primer Name	Primer Sequence (5'-3')
PagVAL2-A1_F1	AGGAGGCGCAGGATTTACTT
PagVAL2-A1_R1	CTGAGCCCATTGCTCTTGTC
PagVAL2-B1_F1	GCGTCGTCGTCGATTAAGAG
PagVAL2-B1_R1	TAGCTCGAGCAGAGACTTGG
PagARF3-A1_L1	CTCCATCATCGTCCTCTGCT
PagARF3-A1_R1	AAGCATGCCAAAGCTCCAAA
PagARF3-B1_L1	TGCTAGATGGCCTGGTTCAA
PagARF3-B1_R1	ACCAGAACCAGAAGGCTCAA
PagCOMT2-A1_L1	GCTAGCTTGTCCAGAACTGC
PagCOMT2-A1_R1	CTGCTTTGGGCACACTAACA
PagCOMT2-B1_L1	TCATGGCACGGATCCAAGAT
PagCOMT2-B1_R1	CACCACCAACATCCACCAAG
PagCAD1_L1	GGTGTTGGAGTCATCGTTGG
PagCAD1_R1	GCTTGTTCTGGTGACATCCC
PagSND2-A1_L1	TCTGCGGTCTCTCTCTCTCT
PagSND2-A1_R1	CTCTCGTCTCCTCCACTTCC
PagNST1_L1	AGGAAGAGCTCCACATGGTC
PagNST1_R1	GAGCTTGATGAGCCTTTGGG
PagSND2-A2_L1	AGCAATGATGGCCAAATCCG
PagSND2-A2_R1	ACTTGCCTAGTCTTGCCTGT
PagCCoAOMT1_L1	CCTGGCTATCCCTGAGGATG
PagCCoAOMT1_R1	GCAGGGCCTTCCTTGAAATC
PagCCoAOMT3_L1	TGGTTTCTTTGGTCGATGGC
PagCCoAOMT3_R1	AGCATGATAGGAGCGGAACA
PagPAL4_L1	TTGGTCAGAACCAACACCCT
PagPAL4_R1	TGAATTAGGCCTGCCTGTCA
PagHCT6-A1_L1	CCACCGCCTTCACAAATAGG
PagHCT6-A1_R1	TTAACCGTGTAGCCACCCAT
PagHCT6-B1_L1	TGGTATGCAACACCATGCAG
PagHCT6-B1_R1	CGGAGAAGGGTCCTGTCAAT
PagCCR2_L1	TCTCCCGTCACAGATGATCC
PagCCR2_R1	CACCAATCGAGGACGTGAAC
PagCESA17_L1	CTCAAAGGGAGTCCAAGGGT
PagCESA17_R1	ATCATCATGGCCTCTTCCGT
PagCESA18_L1	TGGCAAGCATGCTGTTTCTT
PagCESA18_R1	GCTGAAACACCTCCGATCAC

## Sheet:  Supplementary Table S3
	Supplementary Table S3. 18 Populus alba × Populus glandulosa genes that were highly expressed in the differentiating xylem of six-month-old trees.
	gene ID	Populus alba × Populus glandulosa	Populus trichocarpa	Arabidopsis thaliana	Gnetum montanum	Alsophila spinulosa	Physcomitrella patens	Spirogloea muscicola
1	PagARF6A1	Pag-Pag.A01G004016.1.v3.1	Ptr-Potri.001G358500.2.v4.1	At-AT1G30330.1.TAIR10	Gm-TnS000936593t02	As-Aspi01Gene45721.t2	Pp-PAC:32971271	Sp-SM000033S12389
2	PagARF2B2	Pag-Pag.B01G000746.1.v3.1	Ptr-Potri.001G066200.12.v4.1	At-AT5G62000.1.TAIR10	Gm-TnS000811647t03	As-Aspi01Gene33428.t1	Pp-PAC:32953740	Sp-SM000033S12389
3	PagARF5A2	Pag-Pag.A02G002533.1.v3.1	Ptr-Potri.002G024700.1.v4.1	At-AT1G19850.1.TAIR10	Gm-TnS000522447t03	As-Aspi01Gene02982.t1	Pp-PAC:32932834	Sp-SM000147S01112
4	PagARF1B2	Pag-Pag.B03G000016.3.v3.1	Ptr-Potri.003G001000.2.v4.1	At-AT1G59750.1.TAIR10	Gm-TnS000811647t03	As-Aspi01Gene46204.t2	Pp-PAC:32961877	Sp-SM000147S01112
5	PagARF10A1	Pag-Pag.A04G002103.1.v3.1	Ptr-Potri.004G211700.2.v4.1	At-AT4G30080.1.TAIR10	Gm-TnS000006441t03	As-Aspi01Gene38983.t1	Pp-PAC:32976728	Sp-SM000033S12389
6	PagVAL2A2	Pag-Pag.A06G001930.1.v3.1	Ptr-Potri.006G108300.3.v4.1	At-AT4G32010.1.TAIR10	Gm-TnS000997253t01	As-Aspi01Gene22980.t1	Pp-PAC:32923104	Sp-SM000256S08685
7	PagVAL2B2	Pag-Pag.B06G001815.1.v3.1	Ptr-Potri.006G108300.3.v4.1	At-AT4G32010.1.TAIR10	Gm-TnS000997253t01	As-Aspi01Gene22980.t1	Pp-PAC:32923104	Sp-SM000256S08685
8	PagARF16B2	Pag-Pag.B08G002075.1.v3.1	Ptr-Potri.008G039000.1.v4.1	At-AT4G30080.1.TAIR10	Gm-TnS000332527t09	As-Aspi01Gene38983.t1	Pp-PAC:32976728	Sp-SM000147S01112
9	PagARF16A1	Pag-Pag.A10G002381.1.v3.1	Ptr-Potri.010G223200.1.v4.1	At-AT4G30080.1.TAIR10	Gm-TnS000006441t03	As-Aspi01Gene38983.t1	Pp-PAC:32976728	Sp-SM000033S12389
10	PagTEM2B2	Pag-Pag.B10G001238.4.v3.1	Ptr-Potri.010G129200.1.v4.1	At-AT1G25560.1.TAIR10	Gm-TnS000441621t07	As-Aspi01Gene01056.t1	Pp-PAC:32935131	Sp-SM000080S22913
11	PagARF16B1	Pag-Pag.B10G002149.1.v3.1	Ptr-Potri.010G223200.1.v4.1	At-AT4G30080.1.TAIR10	Gm-TnS000006441t03	As-Aspi01Gene38983.t1	Pp-PAC:32976728	Sp-SM000033S12389
12	PagARF6A2	Pag-Pag.A11G001060.6.v3.1	Ptr-Potri.011G091900.6.v4.1	At-AT1G30330.1.TAIR10	Gm-TnS000138797t02	As-Aspi01Gene45721.t2	Pp-PAC:32971271	Sp-SM000033S12389
13	PagREM8A1	Pag-Pag.A14G000314.1.v3.1	Ptr-Potri.014G031700.2.v4.1	At-AT5G42700.1.TAIR10	Gm-TnS000202693t01	As-Aspi01Gene04981.t1	Pp-PAC:32905485
14	PagREM8A2	Pag-Pag.A14G000317.1.v3.1	Ptr-Potri.014G031700.2.v4.1	At-AT5G42700.1.TAIR10	Gm-TnS000202693t01	As-Aspi01Gene04981.t1	Pp-PAC:32905485
15	PagREM8B	Pag-Pag.B14G000286.1.v3.1	Ptr-Potri.014G031700.2.v4.1	At-AT5G42700.1.TAIR10	Gm-TnS000202693t01	As-Aspi01Gene08162.t1	Pp-PAC:32905485
16	PagVAL2A1	Pag-Pag.A16G000094.2.v3.1	Ptr-Potri.016G136500.1.v4.1	At-AT4G32010.1.TAIR10	Gm-TnS000997253t01	As-Aspi01Gene05303.t1	Pp-PAC:32923104	Sp-SM000256S08685
17	PagRAV4A	Pag-Pag.A16G000732.1.v3.1	Ptr-Potri.016G074500.3.v4.1	At-AT2G36080.1.TAIR10	Gm-TnS000445341t03	As-Aspi01Gene01056.t1	Pp-PAC:32935131	Sp-SM000107S14092
18	PagVAL2B1	Pag-Pag.B16G000101.1.v3.1	Ptr-Potri.016G136500.1.v4.1	At-AT4G32010.1.TAIR10	Gm-TnS000997253t01	As-Aspi01Gene22980.t1	Pp-PAC:32923104	Sp-SM000256S08685
